# Supplementary material for: Inhibitory Effects and Composition Analysis of Romanian Propolis: Applications in Organic and Sustainable Agriculture
Source: Plants (Basel). 2024 Nov 29;13(23):3355. doi: 10.3390/plants13233355 (PMC11644543; doi:10.3390/plants13233355)
Supplement: Supplementary file 1 [file plants-13-03355-s001.zip]

Archive with 1 entries (1 files):
- plants-3318732-supplementary.pdf
